# Supplementary material for: WIF1 prevents Wnt5A mediated LIMK/CFL phosphorylation and adherens junction disruption in human vascular endothelial cells
Source: J Inflamm (Lond). 2017 May 19;14:10. doi: 10.1186/s12950-017-0157-4 (PMC5437570; doi:10.1186/s12950-017-0157-4)
Supplement: Supplementary file 2 — β-catenin and VE-cadherin expression at inter-cellular boarders. Mean fluorescence intensities of (a) β-catenin and (b) VE-cadherin at inter-cellular boarders quantified using ImageJ based Fiji software. Data are mean ± SEM from three independent experiments. *P < 0.05 vs non-treated, **P < 0.05 vs Wnt5A. (ZIP 1032 kb) [file 12950_2017_157_MOESM2_ESM.zip]

Archive with 2 entries (2 files):
- Figure S2A.pdf
- Figure S2B.pdf
